# Supplementary material for: Insights into the Geographical Origins of the Cabo Verde Green Monkey
Source: Genes (Basel). 2024 Apr 17;15(4):504. doi: 10.3390/genes15040504 (PMC11050204; doi:10.3390/genes15040504)
Supplement: Supplementary file 1 [file genes-15-00504-s001.zip]

Archive with 1 entries (1 files):
- genes-2916591-supplementary.pdf
